# Supplementary material for: Application of PLA-Based Films to Preserve Strawberries’ Bioactive Compounds
Source: Foods. 2024 Jun 12;13(12):1844. doi: 10.3390/foods13121844 (PMC11202936; doi:10.3390/foods13121844)
Supplement: Supplementary file 1 [file foods-13-01844-s001.zip]

Archive with 1 entries (1 files):
- foods-3038266-supplementary.pdf
